# Supplementary material for: Drug‐induced increase in lysobisphosphatidic acid reduces the cholesterol overload in Niemann–Pick type C cells and mice
Source: EMBO Rep. 2019 May 22;20(7):e47055. doi: 10.15252/embr.201847055 (PMC6607015; doi:10.15252/embr.201847055)
Supplement: Supplementary file 5 — Dataset EV3 [file EMBR-20-e47055-s005.xlsx]

## Sheet: Feuil1
Dataset EV3. Compounds that target histamine receptor family members.
The Table lists all the compounds shown in Fig 5A, which target histamine receptor family members, including those present in the Prestwick library and the additional compounds selected from the literature, which were tested separately.
Histamine receptor compound screen data
	Compound	Zscore Filipin	Zscore LBPA
HRH1 antagonist
Prestw-27	Doxylamine succinate	-0.270323	-0.45664
Prestw-59	Pheniramine maleate	-0.27724	-0.483096
Prestw-65	Diphenhydramine hydrochloride	0.00159086	-0.415277
Prestw-93	Azacyclonol	-0.100191	-0.416586
Prestw-117	Chlorpheniramine maleate	-0.183512	-0.764221
Prestw-133	Hydroxyzine dihydrochloride	0.526338	0.263499
Prestw-227	Clemizole hydrochloride	0.495277	0.293508
Prestw-239	Orphenadrine hydrochloride	0.161726	-0.225723
Prestw-258	Antazoline hydrochloride	0.143229	-0.202771
Prestw-265	Dimenhydrinate	-0.0621467	-0.48041
Prestw-278	Cinnarizine	-0.19203	-0.265623
Prestw-283	Homochlorcyclizine dihydrochloride	1.18699	2.83384
Prestw-289	Pyrilamine maleate	-0.425746	-0.439919
Prestw-306	Clemastine fumarate	1.14265	2.34567
Prestw-312	Flunarizine dihydrochloride	0.76257	0.730948
Prestw-342	Methapyrilene hydrochloride	-0.200008	-0.429152
Prestw-371	Ketotifen fumarate	0.592706	0.102954
Prestw-455	Mebhydroline 1,5-naphtalenedisulfonate	1.11196	0.595433
Prestw-475	Brompheniramine maleate	0.0248737	-0.526482
Prestw-503	Cetirizine dihydrochloride	-0.640724	-0.543534
Prestw-510	Cyclizine hydrochloride	0.0223369	-0.42988
Prestw-543	Betahistine mesylate	-0.38706	-0.416287
Prestw-1506	Mizolastine	-0.360165	-0.510126
Prestw-1432	Loratadine	0.776773	0.51872
Prestw-707	Diphenylpyraline hydrochloride	0.900654	0.319499
Prestw-807	Chloropyramine hydrochloride	1.64923	0.858853
Prestw-1039	Levocabastine hydrochloride	-0.359035	-0.209734
HRH2 antagonist
Prestw-26	Cimetidine	-0.224673	-0.38302
Prestw-104	Famotidine	-0.483544	-0.500833
Prestw-201	Ranitidine hydrochloride	-0.709735	-0.522321
Prestw-921	Nizatidine	-0.188905	-0.252492
Prestw-983	Dimaprit dihydrochloride	-0.557322	-0.335768
HRH3/HRH4 antagonist
Prestw-922	Thioperamide maleate	0.0391142	2.76362
Prestw-64	Chlorpromazine hydrochloride	1.08889	3.7969
Prestw-263	Doxepin hydrochloride	1.47636	1.29694
Prestw-888	Promethazine hydrochloride	2.32693	2.49076
Histamine analog
Prestw-43	Betazole hydrochloride	-0.187861	-0.384034
Histamine receptor compound independant experiment
		Filipin (fold from DMSO)	LBPA (fold from DMSO)
HRH3/HRH4 antagonist
Tocris-2441	JNJ5207852	1.04	2.1
Tocris-2419	GT2016	1.1	1.61
Tocris-2493	VUF5681	0.92	1.52
Tocris-2441	JNJ10191585	0.96	1.21
Tocris-3753	A943931	0.98	2.32
Tocris-3743	Pitolisant	1.06	2.36
Tocris-3640	A987306	1.02	1.65
Histamine analog
Tocris-569	(R)-Methylhistamine	0.96	1.02
Tocris-2315	Immethridine	1.03	0.98
Tocris-2342	4-Methylhistamine	0.97	1.01
