# Supplementary material for: Drug‐induced increase in lysobisphosphatidic acid reduces the cholesterol overload in Niemann–Pick type C cells and mice
Source: EMBO Rep. 2019 May 22;20(7):e47055. doi: 10.15252/embr.201847055 (PMC6607015; doi:10.15252/embr.201847055)
Supplement: Supplementary file 6 — Movie EV1 [file EMBR-20-e47055-s006.zip]

Archive with 2 entries (2 files):
- Movie_EV1_legend.txt
- Movie-EV1.mov
