# Supplementary material for: Drug‐induced increase in lysobisphosphatidic acid reduces the cholesterol overload in Niemann–Pick type C cells and mice
Source: EMBO Rep. 2019 May 22;20(7):e47055. doi: 10.15252/embr.201847055 (PMC6607015; doi:10.15252/embr.201847055)
Supplement: Supplementary file 6 — Movie EV1 [file EMBR-20-e47055-s006.zip › Movie_EV1_legend.txt]

Movie EV1. Principal Component Analysis (PCA)
The data collected in the high content analysis of the screen in A431 cells (Fig 1) were transformed into a set of uncorrelated principal components, with component 1 (X) corresponding to 78% of variance, component 2 (Y) to 9% of variance, and component 3 (Z) to 8 % of variance. The plot is shown in 3D to facilitate the comparison between various conditions. Each point corresponds to the average of replicates, and the color code is the same as in Fig 1 (Red = DMSO, Green = U18666A, Light blue = Trimeprazine, Purple = Thioperamide).
